# Supplementary material for: Clinical Implication of Circulating Tumor Cells Expressing Epithelial Mesenchymal Transition (EMT) and Cancer Stem Cell (CSC) Markers and Their Perspective in HCC: A Systematic Review
Source: Cancers (Basel). 2022 Jul 11;14(14):3373. doi: 10.3390/cancers14143373 (PMC9322939; doi:10.3390/cancers14143373)
Supplement: Supplementary file 1 [file cancers-14-03373-s001.zip]

Archive with 1 entries (1 files):
- cancers-1760181-supplementary.pdf
